# Supplementary material for: Multispecies probiotics complex improves bile acids and gut microbiota metabolism status in an in vitro fermentation model
Source: Front Microbiol. 2024 Feb 20;15:1314528. doi: 10.3389/fmicb.2024.1314528 (PMC10913090; doi:10.3389/fmicb.2024.1314528)
Supplement: Supplementary file 2 [file Table_2.XLSX]

## Sheet: shee1
Index	Compounds	Class	PB_CK1	PB_CK2	PB_CK3	PB1	PB2	PB3	VIP	Pvalue	FDR	Fold_Change	Log2FC	Type
12-oxo-CDCA	12-Oxochenodeoxycholic acid	BAs	43.93899999999999	37.5008	40.7602	10.59488	13.53546	12.3649	1.1546195312874477	0.0011112887049580052	0.010001598344622047	0.29865171849427175	-1.7434640715640752	down
3-oxo-CA	3-Oxocholic acid	BAs	0.0	0.0	0.0	0.0891866	0.1190306	0.1040894	1.1523999339522955	0.006779215319398277	0.02368737567549524	Inf	Inf	up
3β-DCA	3β-deoxycholic acid	BAs	0.0	0.0	0.0	13.11994	24.5858	19.03226	1.105450168079729	0.029298717575792926	0.060851182657416084	Inf	Inf	up
3β-HDCA	β-Hyodeoxycholic Acid	BAs	0.0	0.0	0.0	7.4612	19.1588	11.76442	1.0352900703103662	0.06446004516197648	0.09945264110704943	Inf	Inf	up
6,7-DKLCA	6,7-diketolithocholic acid	BAs	0.0	0.0	0.0	4.5011	10.4148	7.14306	1.063468439634913	0.05007694914552288	0.08723081464058824	Inf	Inf	up
6-ketoLCA	5-β-Cholanic Acid-3α-ol-6-one	BAs	146.9978	171.395	238.77200000000002	10875.46	20689.6	15678.86	1.1004417626008571	0.03157466279396543	0.06314932558793086	84.79343993016069	6.405880749459856	up
7,12-DKLCA	7,12-diketolithocholic acid	BAs	0.0	0.0	0.0	3.4083	4.70094	4.06156	1.1491154887092436	0.008354600074094883	0.026538141411830803	Inf	Inf	up
7-KLCA	7-ketolithocholic acid	BAs	225.796	174.9174	254.222	839.326	2063.24	1414.004	1.0136760704488643	0.07401033911652428	0.11101550867478643	6.590833233323469	2.720460866689137	up
CA	cholic acid	BAs	52.3888	56.8072	68.5938	419.36800000000005	839.434	628.006	1.0774638729771793	0.04225141280420991	0.07867504453197707	10.612577324458433	3.4077031603458945	up
DCA-3-O-S	Deoxycholic Acid 3-O-Sulfate Disodium Salt	BAs	0.0	0.0	0.0	0.5201439999999999	1.286602	0.786902	1.0411098783738855	0.061364029297946515	0.09746051712026799	Inf	Inf	up
GCA	Glycocholic acid	Glyco	4612.72	4396.12	4820.5	73.257	236.578	170.7888	1.167201762788321	1.6996267494266305e-4	0.003062398366334119	0.03475392173451517	-4.8466804048105345	down
GCDCA	Glycochenodeoxycholic acid	Glyco	119042.6	121645.4	132095.0	0.0	458.254	117.7712	1.1678084348232491	0.001019472251349436	0.010001598344622047	0.0015452024368063993	-9.337988426827046	down
GDHCA	Glycodehydrocholic acid	Glyco	0.0	0.0	0.0	2.3351	4.90676	3.7391	1.0860897923247554	0.03886173762061037	0.07494763683974857	Inf	Inf	up
GHCA	Glycohyocholic acid	Glyco	107943.2	101346.6	120342.0	1603.31	29085.6	16318.24	1.1480469842257648	0.0010605328271287276	0.010001598344622047	0.14260502172423897	-2.8099033088342114	down
GHDCA	Glycohyodeoxycholic Acid	BAs	19168.4	19620.76	18927.44	7.75178	139.971	51.1126	1.1634127717496816	6.623142717705596e-5	0.003062398366334119	0.0034450293329821922	-8.181268017736068	down
GLCA	Glycolithocholic acid	Glyco	3578.84	3685.68	4318.48	0.0	0.0	0.0	1.1664063099245952	0.0035545851609571195	0.02065458862117934	0	-Inf	down
GLCA-3S	glycolithocholic acid-3-sulfate	Glyco	79.9026	83.2368	95.3856	0.0	1.12579	0.0	1.1665639306663436	0.002844853469454813	0.020410513202048824	0.004354665893047094	-7.843222250782752	down
GUDCA	Glycoursodeoxycholic acid	Glyco	70968.4	71204.6	73922.4	7.46272	126.7986	46.675	1.166985731100907	1.701332425741177e-4	0.003062398366334119	8.37298341380705e-4	-10.221970612281952	down
HCA	hyocholic acid	BAs	2039.94	1998.098	2533.7	59489.8	91283.0	80369.2	1.1346381623266153	0.015147261787448916	0.03895010173915436	35.17212646030624	5.136360655923883	up
HDCA	Hyodeoxycholic acid	BAs	2668.04	2809.82	3137.06	13920.46	22038.0	18195.08	1.116963446865268	0.022709616704152738	0.05331823052279339	6.286017745957015	2.6521463449919045	up
MDCA	murideoxycholic acid	BAs	84.5144	78.4724	85.0588	984.3560000000001	2741.0	1633.964	1.0062993741188104	0.07988235586787738	0.11351703202277312	21.606188539526606	4.433372689523313	up
TCA	Taurocholic acid	Tauro	192.9304	206.94799999999998	243.782	29.0678	98.1764	55.306000000000004	1.117270489198224	0.0046375483612805385	0.021627908172161998	0.2836126006819746	-1.8180064630943034	down
TCDCA	Taurochenodeoxycholic acid	Tauro	45662.4	44346.6	53107.8	213.514	1220.862	411.102	1.166838236061898	0.003023779733636863	0.020410513202048824	0.01289490821482873	-6.27705468562648	down
TDCA	Taurodeoxycholic acid	Tauro	93.1088	109.0072	115.11399999999999	0.0	0.0	0.0	1.162231409633096	0.0038249238187369142	0.02065458862117934	0	-Inf	down
TDHCA	Taurodehydrocholic acid	Tauro	0.0	0.0	0.0	1.07097	1.240386	1.49899	1.1460338108763606	0.009464577487900345	0.028393732463701034	Inf	Inf	up
THDCA	Taurohyodeoxycholic Acid (sodium salt)	Tauro	19672.3	21174.6	20829.6	2748.44	7760.36	5997.82	1.138890656370147	0.005607235452042	0.021627908172161998	0.26763224242620776	-1.9016761628155887	down
TLCA	taurolithocholic acid	Tauro	1404.16	1564.664	1798.184	0.29652399999999995	27.229	5.0927	1.1628172291994128	0.005027485132282781	0.021627908172161998	0.006842494075948688	-7.191262004118717	down
TLCA-3S	taurolithocholic acid-3-sulfate	Tauro	0.0	0.0	0.0	15.650360000000001	36.9316	33.3746	1.0664931584088697	0.048923935858643755	0.08723081464058824	Inf	Inf	up
TUDCA	Tauroursodeoxycholic acid	Tauro	46758.6	47946.0	54937.8	4443.66	21410.6	14071.8	1.1213674051231062	0.007018481681628219	0.02368737567549524	0.26680980791540365	-1.9061163939914103	down
Tβ-MCA	Tauro-β-muricholic acid	Tauro	0.0	0.0	0.0	6.78388	11.4542	7.598319999999999	1.1093386665697067	0.02685003127057929	0.057996067544451274	Inf	Inf	up
UCA	Ursocholic acid	BAs	0.0	0.0	0.0	4.863980000000001	7.38258	6.55894	1.1381093032521359	0.013702531815376543	0.036996835901516666	Inf	Inf	up
UDCA	Ursodeoxycholic acid	BAs	0.0	0.0	0.0	84.4334	238.982	135.326	1.0093085285334036	0.07819963516708169	0.11351703202277312	Inf	Inf	up
α-MCA	α-muricholic acid	BAs	0.0	0.0	0.0	77.529	108.277	81.67399999999999	1.1417146421105164	0.011472763053322229	0.03260680025681054	Inf	Inf	up
βGCA	3β-Glycocholic Acid	BAs	0.0	0.0	0.0	145.7274	394.18800000000005	309.776	1.0441085906962502	0.06038022529067827	0.09746051712026799	Inf	Inf	up
β-MCA	β-muricholic acid	BAs	2.5952	2.8951599999999997	3.06382	21.7904	36.9908	28.9048	1.1102835758765603	0.026512881279146288	0.057996067544451274	10.250661080313954	3.357645049158176	up
ω-MCA	ω-muricholic acid	BAs	283.916	308.97	401.19	2717.34	4210.92	3508.26	1.1263972363687897	0.017725695847657857	0.04350852617152383	10.49871438401088	3.3921407689341114	up
